# Supplementary material for: PD1+CD8+ Cells Are an Independent Prognostic Marker in Patients with Head and Neck Cancer
Source: Biomedicines. 2022 Nov 3;10(11):2794. doi: 10.3390/biomedicines10112794 (PMC9687997; doi:10.3390/biomedicines10112794)
Supplement: Supplementary file 1 [file biomedicines-10-02794-s001.zip]

Archive with 3 entries (3 files):
- Figure S1.pdf
- Table S3.xlsx
- Tables S1 and S2.pdf
